# Supplementary material for: Design of High-Performance Molecular Imprinted Magnetic Nanoparticles-Loaded Hydrogels for Adsorption and Photodegradation of Antibiotics from Wastewater
Source: Polymers (Basel). 2024 Jul 23;16(15):2096. doi: 10.3390/polym16152096 (PMC11314038; doi:10.3390/polym16152096)
Supplement: Supplementary file 1 [file polymers-16-02096-s001.zip]

Archive with 1 entries (1 files):
- polymers-3104803-supplementary.pdf
